# Supplementary material for: Chelidonine Induces Concurrent Elevation of pSer-STAT3 and Bcl-2 Levels in a Mitotic Subpopulation of Human T-Leukemia/Lymphoma Cells
Source: Int J Mol Sci. 2026 Jan 25;27(3):1200. doi: 10.3390/ijms27031200 (PMC12898084; doi:10.3390/ijms27031200)
Supplement: Supplementary file 1 [file ijms-27-01200-s001.zip]

Archive with 1 entries (1 files):
- ijms-4080994-supplementary.pdf
